# Supplementary material for: Dysfunction and Metabolic Reprogramming of Gut Regulatory T Cells in HIV-Infected Immunological Non-Responders
Source: Cells. 2025 Jul 29;14(15):1164. doi: 10.3390/cells14151164 (PMC12346641; doi:10.3390/cells14151164)
Supplement: Supplementary file 1 [file cells-14-01164-s001.zip]

Archive with 1 entries (1 files):
- cells-3750274-supplementary.pdf
